# Supplementary material for: Development of a New Type of Flame Retarded Biocomposite Reinforced with a Biocarbon/Basalt Fiber System: A Comparative Study between Poly(lactic Acid) and Polypropylene
Source: Polymers (Basel). 2022 Sep 29;14(19):4086. doi: 10.3390/polym14194086 (PMC9572391; doi:10.3390/polym14194086)
Supplement: Supplementary file 1 [file polymers-14-04086-s001.zip]

Archive with 1 entries (1 files):
- polymers-1927834-supplementary.pdf
